# Supplementary material for: Functional Potential of Sweet Cherry Cultivars Grown in New Zealand: Effects of Processing on Nutritional and Bioactive Properties
Source: Foods. 2025 Oct 31;14(21):3749. doi: 10.3390/foods14213749 (PMC12610261; doi:10.3390/foods14213749)
Supplement: Supplementary file 1 [file foods-14-03749-s001.zip]

Archive with 1 entries (1 files):
- foods-3906992-supplementary.pdf
